# Supplementary material for: Simultaneous screening of overexpressed genes in breast cancer for oncogenic drivers and tumor dependencies
Source: Sci Rep. 2024 Jun 9;14:13227. doi: 10.1038/s41598-024-64297-w (PMC11162420; doi:10.1038/s41598-024-64297-w)
Supplement: Supplementary file 3 — Supplementary Table S1. [file 41598_2024_64297_MOESM3_ESM.xlsx]

## Sheet: Supplementary Table 1
Supplementary Table 1		Invasive Ductal vs. Normal		Invasive Lobular vs. Normal		ER-Positive vs. Normal
Gene Name	Gene Symbol	Q-value	Fold Change	Q-value	Fold Change	Q-value	Fold Change	COPA-95	COPA-90
apoptosis antagonizing transcription factor	AATF	0	1.39	0	1.41	0.23	1.07	3.27	2.35
acyl-CoA synthetase medium-chain family member 3	ACSM3	0.16	1.14	0.2	1.15	0	1.55	3.75	2.83
aldehyde dehydrogenase 3 family, member B1	ALDH3B1	0	1.62	0.06	1.42	0	1.49	3.53	2.46
aldehyde dehydrogenase 3 family, member B2	ALDH3B2	0	1.63	0.03	1.63	0	1.72	1.94	1.67
asparagine-linked glycosylation 8, alpha-1,3-glucosyltransferase homolog (S. cerevisiae)	ALG8	0	1.43	0	1.62	0	1.3	4.59	2.8
Alstrom syndrome 1 pseudogene	ALMS1	0	1.4	0	1.42	0	2.05	4.48	3.38
amyloid beta (A4) precursor-like protein 1	APLP1	0	1.91	0	1.32	1.64	-1.22	4.94	3.14
achaete-scute complex homolog 1 (Drosophila)	ASCL1	0	1.52	0.06	1.45	0	2.41	10.57	7.67
asparagine synthetase (glutamine-hydrolyzing)	ASNS	0	1.33	0.24	1.12	1.26	-2.03	3.41	2.43
ATPase, H+ transporting, lysosomal 42kDa, V1 subunit C2	ATP6V1C2	0	1.42	0.06	1.15	1.29	-1.45	4.41	3.34
bone morphogenetic protein 7	BMP7	0.36	1.17	0.89	1.07	1.71	-1.34	4.83	3.18
cystathionine-beta-synthase	CBS	0	1.67	0	1.34	1.29	-1.6	4.38	3.51
cyclin E1	CCNE1	0	2.27	0	1.45	1.24	-3.04	3.99	3.12
CD177 molecule	CD177	0	1.89	0	2.41	0.03	1.37	7.42	4.63
cyclin-dependent kinase 4	CDK4	0	1.46	0	1.3	1.73	-1.06	3.44	2.45
carcinoembryonic antigen-related cell adhesion molecule 5	CEACAM5	0	3.68	0	3.6	0	3.19	4.18	3.24
cat eye syndrome chromosome region, candidate 1	CECR1	0	1.59	0	1.43	1.7	-1.13	2.87	2.23
colony stimulating factor 2 receptor, beta, low-affinity (granulocyte-macrophage)	CSF2RB	0	1.22	0.06	1.15	1.49	-1.36	3.53	2.52
chemokine (C-X-C motif) ligand 1 (melanoma growth stimulating activity, alpha)	CXCL1	1.37	-2.8	1.25	-6.27	1.23	-5.3	3.84	2.77
chemokine (C-X-C motif) ligand 5	CXCL5	0	1.28	0	1.27	0.11	1.1	5.44	3.4
chemokine (C-X-C motif) ligand 6 (granulocyte chemotactic protein 2)	CXCL6	1.57	-1.61	1.36	-1.78	1.37	-1.51	4.79	3.27
interleukin 8	CXCL8	0.13	1.39	1.58	-1.15	1.29	-2.55	4.32	3.18
eukaryotic translation initiation factor 6	EIF6	0	1.34	0	1.23	1.34	-1	2.93	2.16
ectonucleoside triphosphate diphosphohydrolase 8	ENTPD8	0	1.34	0.01	1.36	0	1.56	4.59	2.97
estrogen-related receptor gamma	ESRRG	0.06	1.13	0	1.26	0.55	1.05	4.46	2.93
ets variant 3	ETV3	0	1.34	0	1.27	1.71	-1.05	3.22	2.17
Fas (TNFRSF6)-associated via death domain	FADD	0	2.18	0	1.58	0	1.28	6.65	4.29
family with sequence similarity 84, member A	FAM84A	0	1.8	0	1.78	1.58	-1.2	4.12	2.64
Fc fragment of IgA, receptor for	FCAR	0.01	1.21	0.4	1.08	1.64	-1.04	3.53	2.33
Fc fragment of IgG, low affinity IIa, receptor (CD32)	FCGR2A	0	1.79	0	1.84	1.22	1.01	3.23	2.39
Fc receptor-like 3	FCRL3	0	1.96	0.03	1.53	1.45	-1.49	3.62	2.63
Fc receptor-like A	FCRLA	0.04	1.47	0.02	2.02	1.42	-1.45	4.23	2.98
fibroblast growth factor 12	FGF12	0.54	1.12	1.55	-1.07	0.05	1.29	4.2	2.96
fibroblast growth factor receptor 3	FGFR3	0	2.3	0	2.5	0	2.21	3.36	2.43
fibroblast growth factor receptor 4	FGFR4	0	1.44	0.06	1.45	1.64	-1.05	4.55	3.16
FK506 binding protein 1A, 12kDa	FKBP1A	0	1.73	0	1.63	1.53	-1.28	3.28	2.23
FAD1 flavin adenine dinucleotide synthetase homolog (S. cerevisiae)	FLAD1	0	2.42	0	1.87	1.46	-1.22	2.41	1.86
forkhead box D1	FOXD1	0	1.53	0	1.36	1.69	-1.19	7.55	5.78
glutamate decarboxylase 1 (brain, 67kDa)	GAD1	0	2.39	0	2.25	0.05	1.39	7.9	4.63
guanine nucleotide binding protein (G protein), alpha activating activity polypeptide O	GNAO1	0	1.15	0	1.31	0.09	1.17	5.4	3.4
GNAS complex locus	GNAS	0	1.79	0	1.45	0.86	1.08	5.38	2.7
glucose-6-phosphate isomerase	GPI	0.01	1.24	0.38	1.11	1.39	-1.29	3.24	2.57
general transcription factor IIH, polypeptide 4, 52kDa	GTF2H4	0	1.42	0.14	1.15	1.4	-1.2	2.76	2.1
hyaluronan binding protein 2	HABP2	0	1.77	0.01	1.68	0	1.49	4.27	3.3
hepatoma-derived growth factor	HDGF	0	2.56	0	2.39	1.3	-1.42	2.85	2.16
high mobility group AT-hook 1	HMGA1	0	1.63	0.01	1.26	1.25	-2	3.47	2.61
homeobox A3	HOXA3	0.01	1.51	0.02	1.53	1.51	-1.02	3.46	2.78
homeobox B13	HOXB13	0	2	0.01	1.87	1.68	-1.36	7.19	6.45
homeobox B6	HOXB6	0.02	1.45	0.14	1.36	0	1.9	4.24	3.52
isocitrate dehydrogenase 2 (NADP+), mitochondrial	IDH2	0	2.45	0	1.87	1.45	-1.35	3.61	2.63
interleukin 12 receptor, beta 1	IL12RB1	0	1.41	0	1.25	1.61	-1.15	3.67	2.71
interleukin 19	IL19	0	3.28	0	2.69	0	1.98	8.51	5.12
inhibin, alpha	INHA	0.03	1.16	1.47	-1.04	0.41	1.09	4.38	2.82
integrin, beta 2 (complement component 3 receptor 3 and 4 subunit)	ITGB2	0	1.6	0	1.95	1.69	-1.21	2.8	2.29
integrin, beta 7	ITGB7	0.24	1.17	0	1.48	1.44	-1.17	3.64	2.23
leukocyte immunoglobulin-like receptor, subfamily B (with TM and ITIM domains), member 4	LILRB4	0	1.53	0	1.94	1.69	-1.05	4.51	2.95
lanosterol synthase (2,3-oxidosqualene-lanosterol cyclase)	LSS	0	1.3	0.68	1.07	1.73	-1.09	3.22	2.39
melanoma antigen family A, 1 (directs expression of antigen MZ2-E)	MAGEA1	0	2.88	0.02	1.89	1.73	-1.33	10.98	7.7
myeloid/lymphoid or mixed-lineage leukemia (trithorax homolog, Drosophila); translocated to, 11	MLLT11	0	2.07	0	1.47	1.43	-1.51	4.14	2.63
membrane-spanning 4-domains, subfamily A, member 1	MS4A1	0.03	1.57	0.02	2.03	1.44	-1.89	4.24	2.97
MYST histone acetyltransferase 2	MYST2	0.01	1.2	0.01	1.23	0	1.25	4	2.49
poliovirus receptor-related 4	NECTIN4	0	2.47	0	2.71	1.37	-1.5	2.54	1.92
NK2 homeobox 1	NKX2-1	0.36	1.09	0.01	1.36	1.49	-1.02	3.72	3.09
NK2 transcription factor related, locus 5 (Drosophila)	NKX2-5	0.12	1.16	0.67	1.06	1.38	-1.42	8.69	6.44
NK6 homeobox 1	NKX6-1	0	1.66	0	1.4	0.42	1.08	4.52	2.61
neuromedin U	NMU	0	3.77	0	2.51	1.25	-3.54	4.24	3.21
platelet-derived growth factor receptor, beta polypeptide	PDGFRB	0.2	1.12	0.03	1.23	0	1.41	3.82	2.66
placental growth factor	PGF	0	1.34	0.01	1.3	1.73	-1.08	2.94	2.32
phosphatidylglycerophosphate synthase 1	PGS1	0	1.46	0.24	1.13	0.18	1.07	3.49	2.35
phosphoinositide-3-kinase, regulatory subunit 3 (gamma)	PIK3R3	0	1.77	0	1.85	0.65	1.1	5.14	2.68
protein kinase N3	PKN3	1.65	-1.22	1.55	-1.22	1.73	-1.07	3.19	2.29
polymerase (RNA) II (DNA directed) polypeptide I, 14.5kDa	POLR2I	0	1.17	0.38	1.07	1.62	-1.03	2.84	2.01
polymerase (RNA) III (DNA directed) polypeptide K, 12.3 kDa	POLR3K	0	1.83	0	1.74	0	1.51	2.55	2.09
POU class 4 homeobox 1	POU4F1	0.48	1.12	1.58	-1.09	1.27	-2.8	6.22	3.28
protein tyrosine phosphatase, receptor type, f polypeptide (PTPRF), interacting protein (liprin), alpha 1	PPFIA1	0	1.69	0.18	1.2	0	1.29	6.7	4.17
preferentially expressed antigen in melanoma	PRAME	0	2.58	0.15	1.2	1.38	-1.71	8.22	6.82
prolactin receptor	PRLR	0	3.34	0	3.99	0	2.12	3.64	2.63
protein tyrosine phosphatase, receptor type, N polypeptide 2	PTPRN2	0	2.24	0	2.17	0	3.05	4.46	3.71
peptidyl-tRNA hydrolase 2	PTRH2	0	1.33	0.34	1.09	0.56	1.05	4.51	3.19
pygopus homolog 2 (Drosophila)	PYGO2	0	1.55	0	1.64	1.46	-1.01	2.46	2
retinoic acid receptor, alpha	RARA	0.05	1.26	0.01	1.47	0	2.36	3.38	2.2
retinol dehydrogenase 16 (all-trans)	RDH16	0	1.74	0	1.42	0	1.67	4.86	3.23
RELT tumor necrosis factor receptor	RELT	0	2.16	0	1.63	1.32	-1.33	3	2.27
regulating synaptic membrane exocytosis 4	RIMS4	0	2.45	0	2.43	0	4.06	4.22	2.84
signal peptide, CUB domain, EGF-like 3	SCUBE3	0	1.74	0	1.56	1.57	-1.3	5.35	4.04
SIX homeobox 3	SIX3	0.12	1.12	0.15	1.14	1.18	1.01	5.35	3.15
solute carrier family 20 (phosphate transporter), member 2	SLC20A2	0.11	1.11	0.01	1.21	0.04	1.14	3.48	2.37
v-src sarcoma (Schmidt-Ruppin A-2) viral oncogene homolog (avian)	SRC	0	1.62	0.09	1.23	1.68	-1.03	3.09	2.15
src-related kinase lacking C-terminal regulatory tyrosine and N-terminal myristylation sites	SRMS	0	1.39	0	1.5	0	1.21	2.98	2.08
StAR-related lipid transfer (START) domain containing 3	STARD3	0	1.79	0.01	1.28	0.23	1.18	6.97	3.81
serine/threonine kinase 24 (STE20 homolog, yeast)	STK24	0	1.41	0.01	1.28	1.65	-1.16	3.42	2.45
serine/threonine kinase 32B	STK32B	0.01	1.15	0	1.51	0	3.54	3.76	2.79
serine/threonine kinase 38 like	STK38L	0	1.95	0	1.41	1.47	-1.35	4	2.62
transcription factor Dp-1	TFDP1	0	1.54	0	1.44	1.3	-1.39	3.63	2.52
tolloid-like 2	TLL2	0	2.17	0	1.72	0.04	1.17	4.05	2.65
triosephosphate isomerase 1	TPI1	0	1.47	0	1.35	1.49	-1.19	3.84	2.88
translocation associated membrane protein 1	TRAM1	0	1.36	0.07	1.14	0.85	1.03	3.42	2.54
tripartite motif-containing 7	TRIM7	0	1.39	0	1.26	0	1.86	4.29	2.82
tyrosine kinase 2	TYK2	0	1.61	0	1.62	1.73	-1.04	3.01	2.19
WW domain containing transcription regulator 1	WWTR1	0	1.74	0	1.3	1.28	-1.9	4.18	2.9
