# Supplementary material for: Simultaneous screening of overexpressed genes in breast cancer for oncogenic drivers and tumor dependencies
Source: Sci Rep. 2024 Jun 9;14:13227. doi: 10.1038/s41598-024-64297-w (PMC11162420; doi:10.1038/s41598-024-64297-w)
Supplement: Supplementary file 4 — Supplementary Table S2. [file 41598_2024_64297_MOESM4_ESM.xlsx]

## Sheet: Sheet1
Supplementary Table 2
Gene	2D	p-val	3D	p-val	Tumor formation	p-val
AATF	1.75516	0.020336			-0.50043	0.0237777
ACSM3	0.62738	0.10298	1.54563	0.0019972	-0.950734	0.0179134
ALDH3B1	0.417052	0.39677	1.15454	0.000444477	2.32621	2.92003e-06
ALDH3B2	1.89473	0.0810864	1.17077	0.196575	2.64539	1.42204e-07
ALMS1P	1.93285	0.0542033	0.808182	0.0187342	-2.35815	0.0357498
ASCL1	-0.513631	0.0656246			-0.0829606	0.760701
ASNS	1.12337	0.240882	1.87316	0.0650632	-4.49996	1.56218e-07
ATP6V1C2	0.243584	0.71506	0.533183	0.17919	-1.91789	0.0039813
BMP7	-1.07355	0.0395034			-0.958886	0.0922072
CBS	0.871613	0.272514	-0.13664	0.775882	-1.43373	0.231837
CCNE1	-0.652656	0.215949	-1.70117	0.0147243	0.375986	0.151291
CD177	1.71697	0.0102813	0.441938	0.156414	0.264608	0.26941
CDK4	1.49561	0.0146883			-2.79401	0.0237735
CEACAM5	2.75178	0.0101449	5.65779	5.85027e-06	1.49639	0.000189254
CXCL1	2.81793	0.00544659			0.308726	0.00296555
CXCL6	2.56168	0.0044508	1.80474	0.000438504	0.757381	0.000794466
ESRRG	-2.46058	0.132999			0.426345	0.468133
ETV3	1.67638	0.0499446	0.743731	0.00665834	0.468487	0.732292
FADD	-0.640694	0.570027	-0.87593	0.00153323	-2.39183	0.008565
FAM84A	0.219802	0.479579	1.35027	0.00139556	-1.09763	0.0786576
FCAR	2.04828	0.00949032	0.834038	0.0500781	0.117889	0.0327605
FCGR2A	2.6859	0.000867312	1.3817	3.32427e-05	0.39357	0.345048
FCRLA	1.85442	0.0485783	0.923808	0.0156526	1.13266	0.267827
FGF12	0.584778	0.423683	0.767808	0.0376761	0.227477	0.676905
FGFR4	2.14836	0.0581139	0.99456	0.157563	-11.986	1.41309e-05
FKBP1A	-1.25068	0.13227	0.264675	0.575649	-4.25966	0.110354
FOXD1	-0.287297	0.66818	1.24789	0.0799594	-3.81136	2.56589e-05
GNAO1	-1.44525	0.088143	-0.693791	0.364401	-0.388196	0.517159
GNAS	0.689906	0.0859033	0.613656	0.268468	-1.73246	0.0239235
GPI	0.0214992	0.980255	-0.152676	0.846689	-6.41394	0.013731
HABP2	0.65364	0.116287	1.25736	0.00106584	0.12769	0.78648
HDGF	1.21181	0.090352	0.220852	0.223517	-1.4322	0.0694994
HMGA1	-1.24441	0.202165	-1.15037	0.225476	-12.0201	1.83801e-09
HOXB13	-2.5835	0.0114471	-2.03863	0.000146865	-1.05679	0.0300749
IDH2	1.06277	0.262947	1.75373	0.0851144	-1.66546	6.16756e-05
IL19	1.80153	0.091993	3.05979	0.0115498	-2.38306	0.000134092
IL8	2.3126	0.00783711	1.79546	0.00880094	2.09411	0.00263863
INHA	1.02378	0.0377297	1.72363	0.000158234	-0.92112	0.164297
ITGB2	0.329942	0.653064	0.0520138	0.911821	-1.85085	0.0198476
MAGEA1	2.3717	0.0179874	1.30831	1.33279e-05	0.518159	0.0312325
MLLT11	2.1162	0.0276301	1.8992	0.000427182	0.816234	0.0131761
MS4A1	3.88367	0.00892812	-0.338388	0.696975	-13.613	2.13607e-12
NKX2.1	-2.28975	0.0267393			1.86277	2.55894e-07
NKX2.5	-0.784746	0.187898	1.83412	0.0410003	3.01697	0.00140358
NMU	-0.12392	0.886715	-0.147868	0.852766	-4.46721	2.44622e-07
PDGFRB	-0.591606	0.446884	-2.96472	0.00573177	-5.15395	0.00366911
PGF	0.220547	0.800437	0.488258	0.563786	-13.9398	1.47246e-13
PGS1	-0.758637	0.049202			-0.344831	0.326115
POLR2I	1.91335	0.0110039			-0.560618	0.0690195
POLR3K	1.09783	0.249952	2.13077	0.0454935	-4.04854	3.97995e-05
PPFIA1	-5.19411	0.00547012	-1.76412	0.0525564	-1.87931	0.0776484
PRAME	0.200525	0.376014	0.18434	0.803043	-8.95351	0.00842265
PRLR	1.43135	0.0300593	0.671111	0.0124205	-4.6202	0.0128067
PTPRN2	0.109892	0.61948			-0.983619	0.00398908
PTRH2	-2.05422	0.0656435	-2.67423	0.00890765	-13.0221	3.01946e-07
PVRL4	-1.82307	0.0893336	-1.18251	0.21538	-12.66	9.7311e-05
PYGO2	1.70435	0.0335306	1.35768	0.0112991	2.29203	0.000502564
RARA	1.12815	0.0127666			-0.250344	0.458686
RDH16	-0.394359	0.639312	-0.489811	0.514402	-4.25928	0.000123731
RIMS4	0.961617	0.0528956			-0.710666	0.0117395
SIX3	0.746538	0.412279	0.968964	0.243132	-3.65382	0.0861285
SLC20A2	-0.538563	0.0565498			-0.313161	0.297703
SRC	0.930001	0.0184986			-0.334931	0.19787
STARD3	0.73093	0.0339654			-0.491803	0.000788134
STK24	-1.09268	0.304849	-0.450899	0.128128	-1.57464	0.0128153
STK32B	-0.772839	0.0647636			-0.313824	0.60514
STK38L	1.25139	0.0790532	0.413595	0.132062	-0.879984	0.462068
TFDP1	-0.803745	0.256061	-1.69422	0.00479829	-4.7618	0.0251386
TRAM1	-1.60124	0.1214	-1.60124	0.0660527	-7.35883	1.76138e-09
TRIM7	0.85125	0.0701009			0.290477	0.306538
TYK2	-1.65614	0.239535			-1.00044	0.0660549
WWTR1	1.04171	0.271068	2.12189	0.0487823	1.8137	0.00801184
